# Supplementary material for: Wormpath: searching for molecular interaction networks in Caenorhabditis elegans
Source: Source Code Biol Med. 2015 Apr 2;10:5. doi: 10.1186/s13029-015-0034-6 (PMC4392734; doi:10.1186/s13029-015-0034-6)
Supplement: Additional file 1: — Source code of the Wormpath software as of version 1.0.4 (February 2015). [file 13029_2015_34_MOESM1_ESM.zip]

Archive with 1 entries (1 files):
- 2032847301156261_add2.gz
