# Supplementary material for: Wormpath: searching for molecular interaction networks in Caenorhabditis elegans
Source: Source Code Biol Med. 2015 Apr 2;10:5. doi: 10.1186/s13029-015-0034-6 (PMC4392734; doi:10.1186/s13029-015-0034-6)
Supplement: Additional file 2: Table S1. — List of 1349 genes differentially expressed upon UV radiation. The file is suitable as an input file for the Wormpath software. [file 13029_2015_34_MOESM2_ESM.xls]

## Sheet: Tabelle1
ProbesetID	FoldChange
179695_at	7.06207
179688_at	6.9561
183624_at	6.04004
190975_at	5.67429
185171_at	5.64198
189037_at	5.19796
184707_s_at	4.71202
175218_at	4.42482
180592_s_at	4.21403
186726_at	3.89392
173635_at	3.71597
182884_at	3.68897
182970_at	3.6698
178927_at	3.64917
174940_at	3.64807
181248_s_at	3.57556
176743_s_at	3.5444
181565_at	3.47577
186528_s_at	3.43658
179599_at	3.43299
190996_at	3.41606
173817_at	3.35037
185398_at	3.25793
173209_s_at	3.25048
181695_at	3.22987
183055_at	3.22155
181745_at	3.13068
185021_at	3.12503
175126_s_at	3.11274
183676_s_at	3.10299
181870_at	3.06625
189915_s_at	3.04012
188934_at	3.03188
185425_at	3.01537
178297_at	2.98959
179727_at	2.97382
179187_s_at	2.96172
175470_at	2.94276
175170_s_at	2.94181
191996_s_at	2.92962
175262_at	2.90696
182621_at	2.90443
188674_at	2.90395
189065_at	2.90369
190966_at	2.88634
174252_at	2.8786
175415_s_at	2.86391
182405_at	2.84143
191800_at	2.79981
173144_at	2.79344
190404_s_at	2.78172
190682_at	2.75755
187935_s_at	2.75556
183677_at	2.75335
183028_s_at	2.73464
179650_at	2.71723
191198_at	2.71048
184035_at	2.70819
177254_at	2.70717
189519_at	2.70669
184107_at	2.6582
182559_at	2.65617
190153_s_at	2.65217
190248_s_at	2.63565
190929_at	2.6302
184533_at	2.62534
180909_at	2.6239
193979_s_at	2.62236
183867_at	2.61429
192456_at	2.61263
184448_at	2.60696
188356_at	2.57218
180476_at	2.56778
186055_at	2.56098
179553_at	2.55111
184534_s_at	2.53325
190464_at	2.53107
188622_at	2.52367
180212_at	2.51343
186214_at	2.50871
184098_s_at	2.49183
183700_s_at	2.49125
182801_at	2.48956
180520_at	2.47577
185153_s_at	2.46412
184546_s_at	2.45779
187483_at	2.44023
175403_s_at	2.43998
194060_s_at	2.43482
192485_at	2.43034
178619_at	2.40836
178930_at	2.40617
177700_at	2.39181
191418_at	2.38195
189407_at	2.37836
182387_at	2.36994
180973_at	2.36438
179022_at	2.34366
176000_at	2.33921
186383_at	2.32888
192920_s_at	2.32879
191581_at	2.32125
178006_at	2.31374
191827_at	2.31206
190830_at	2.29306
179620_s_at	2.28691
182388_at	2.28524
172388_x_at	2.28462
180628_at	2.27909
176476_s_at	2.27778
179349_at	2.27191
188129_s_at	2.27048
177463_at	2.26133
173138_s_at	2.26057
185554_s_at	2.25441
177487_at	2.25061
175424_at	2.24659
185380_at	2.24323
177701_s_at	2.23999
175239_at	2.23741
173763_s_at	2.23044
184863_s_at	2.21704
191333_at	2.21257
192076_at	2.20692
193218_s_at	2.20397
184711_at	2.20329
176118_at	2.19909
188947_at	2.197
179439_s_at	2.19367
175104_s_at	2.19163
186074_at	2.18539
173609_at	2.18457
179137_at	2.18367
179613_at	2.18234
177899_at	2.18053
188609_s_at	2.17846
191951_at	2.17527
178571_s_at	2.17269
172184_x_at	2.17268
184313_s_at	2.17232
192242_at	2.16859
191840_s_at	2.16429
180320_at	2.16359
173844_s_at	2.15474
190987_at	2.15456
182723_at	2.15381
175151_at	2.15356
188386_at	2.1462
190139_s_at	2.14307
176262_at	2.14237
188350_at	2.1363
188921_at	2.13557
179698_at	2.13531
182999_at	2.13428
178380_at	2.13084
185188_at	2.12705
180450_at	2.12543
186012_s_at	2.1238
180342_at	2.11656
174367_at	2.11361
191871_s_at	2.11142
191213_at	2.09643
193187_s_at	2.09581
179051_s_at	2.09544
176410_at	2.09534
181034_at	2.09098
174417_s_at	2.0909
180229_s_at	2.09077
181322_at	2.08845
177152_at	2.08606
193058_at	2.07988
186444_s_at	2.07925
181534_s_at	2.07872
193867_s_at	2.07214
192627_at	2.07163
188698_s_at	2.06653
183870_at	2.05706
190007_at	2.0544
192341_s_at	2.04637
190473_at	2.04146
179535_at	2.03874
181666_at	2.03836
185917_at	2.0341
177492_at	2.03177
175493_s_at	2.02614
187244_at	2.02484
190979_at	2.02421
175267_at	2.02006
190467_at	2.01742
180315_at	2.01626
180228_at	2.01089
179858_at	1.99935
188697_at	1.99165
174273_at	1.99086
185498_at	1.98849
184443_at	1.98751
183942_s_at	1.98647
186041_at	1.98499
176396_s_at	1.98366
183149_at	1.98287
187694_s_at	1.98092
182930_at	1.98082
177187_at	1.97885
192332_s_at	1.97491
190177_at	1.97387
189769_at	1.97254
175917_at	1.96454
190676_at	1.95925
175537_at	1.95913
173880_s_at	1.95163
190758_at	1.95095
181821_at	1.94814
177183_s_at	1.94761
183378_at	1.94496
189924_at	1.94255
176680_at	1.93804
185073_at	1.93636
185026_at	1.93345
194067_at	1.92718
175035_at	1.92577
179914_at	1.923
185185_at	1.91914
178843_at	1.9109
183187_at	1.91012
177059_at	1.90783
182050_at	1.90597
193272_s_at	1.9032
177762_at	1.90204
190370_at	1.90095
175831_s_at	1.90071
182357_at	1.90045
174372_s_at	1.89832
193165_at	1.89187
185341_s_at	1.89026
189630_s_at	1.88501
179491_at	1.88334
181972_at	1.88305
193007_s_at	1.88275
173938_s_at	1.8782
192040_s_at	1.87457
178847_at	1.87452
189554_at	1.87394
185557_s_at	1.87359
174811_at	1.87295
179733_s_at	1.87038
190183_at	1.86857
172705_x_at	1.86829
184624_s_at	1.86359
190955_s_at	1.86331
177783_at	1.8624
189578_at	1.86187
184579_at	1.86029
186799_at	1.85739
182790_at	1.85372
172434_at	1.85344
192472_at	1.85227
191676_at	1.85194
175412_at	1.85126
186124_at	1.84824
190097_s_at	1.84684
188343_at	1.84541
181196_at	1.83728
188655_s_at	1.83543
181460_at	1.83281
189500_at	1.8312
173271_s_at	1.83098
180916_at	1.83088
185076_at	1.83087
186519_at	1.82705
189501_s_at	1.82664
177438_at	1.81914
193344_at	1.81819
183964_at	1.81607
177186_s_at	1.81544
190905_at	1.81269
171872_s_at	1.81027
192516_at	1.80534
188932_at	1.8006
177060_s_at	1.79837
182712_at	1.79799
189768_at	1.79629
180760_at	1.79558
184993_at	1.79513
186975_at	1.7943
175015_at	1.79422
192823_at	1.79059
189810_at	1.78344
188987_at	1.78221
178017_s_at	1.78164
183189_s_at	1.78021
179372_at	1.77893
182280_at	1.77674
189317_at	1.77587
186289_at	1.77534
172042_x_at	1.77393
186003_at	1.77252
183492_at	1.77233
189160_at	1.77191
175016_s_at	1.77141
188015_at	1.77108
188528_at	1.76941
176787_s_at	1.76931
190783_at	1.7681
193797_at	1.76642
186072_s_at	1.76618
173145_at	1.76434
178319_s_at	1.7642
183355_s_at	1.76327
184073_at	1.76091
190564_at	1.76078
174415_at	1.75677
183381_at	1.75651
184176_at	1.75602
191957_at	1.75473
172793_x_at	1.75397
172069_x_at	1.74871
181698_s_at	1.74576
177956_at	1.74518
182339_at	1.74514
176222_at	1.74508
177100_at	1.74478
174374_s_at	1.74439
190619_at	1.74433
177131_s_at	1.73888
174123_s_at	1.73882
175507_at	1.73875
189164_at	1.7386
178089_at	1.73793
188156_at	1.73645
191086_at	1.73517
182178_at	1.73246
190450_s_at	1.73237
179424_at	1.73229
172635_x_at	1.73131
183947_at	1.73063
184804_at	1.73024
175990_at	1.7296
189581_at	1.72906
178820_at	1.72804
173495_at	1.72723
193736_at	1.72694
183900_at	1.72588
186309_s_at	1.72448
190584_at	1.72364
190231_at	1.72129
185591_at	1.72051
179334_s_at	1.71999
182840_at	1.71953
182106_at	1.71886
180192_at	1.7169
192859_at	1.71638
180727_at	1.71574
189917_at	1.71463
187540_at	1.71347
181635_at	1.71163
189732_at	1.70908
184916_at	1.70793
175122_at	1.70783
182989_at	1.70769
172241_x_at	1.70624
173591_at	1.70409
179856_at	1.70291
191298_s_at	1.7011
178827_at	1.70082
180406_at	1.70017
175064_at	1.69855
190895_at	1.69677
183526_at	1.69642
184352_at	1.69387
176441_at	1.69215
180204_at	1.69098
178651_at	1.68982
182083_at	1.68967
192093_s_at	1.68891
180837_at	1.68746
185797_s_at	1.68558
190816_at	1.68401
175750_s_at	1.68191
180954_at	1.68049
182228_s_at	1.68022
194265_x_at	1.68011
185013_at	1.67641
173090_s_at	1.67625
173437_at	1.67612
181015_at	1.67553
179909_at	1.67523
171897_x_at	1.67482
187234_s_at	1.67277
187640_s_at	1.67109
186413_at	1.67029
190886_at	1.66858
174347_s_at	1.66733
188525_at	1.6668
182283_at	1.66622
174745_at	1.66595
177335_at	1.66399
182403_at	1.66395
174510_at	1.66366
183527_s_at	1.66196
182871_at	1.6618
192432_at	1.66106
191873_at	1.65994
173948_s_at	1.65688
188957_at	1.65497
185181_at	1.65365
191708_s_at	1.65192
193732_at	1.65167
176044_at	1.65077
175975_at	1.65062
193319_at	1.64957
182240_at	1.64925
190108_at	1.64919
188711_at	1.64517
182066_s_at	1.64494
188647_at	1.64481
185116_s_at	1.64361
192205_s_at	1.64305
175977_s_at	1.64034
178797_at	1.63857
182479_at	1.63746
177439_s_at	1.63498
193164_at	1.63272
189675_at	1.63206
183845_s_at	1.62894
179857_s_at	1.62656
189676_s_at	1.62655
189704_s_at	1.62611
177167_at	1.62511
175351_at	1.62432
178430_at	1.6236
180562_at	1.62351
176903_at	1.62249
173310_at	1.62163
184676_s_at	1.6216
190329_at	1.62014
189188_at	1.61888
177844_at	1.6176
193837_at	1.61648
187536_at	1.61494
181962_at	1.61338
191718_s_at	1.61269
174570_s_at	1.61198
191778_s_at	1.61187
190301_s_at	1.611
176324_at	1.61077
187580_s_at	1.6096
189264_s_at	1.60893
188170_at	1.60892
182143_s_at	1.60878
179402_at	1.60796
188439_at	1.60742
187412_at	1.60678
192008_s_at	1.60649
174029_at	1.60637
185069_s_at	1.6061
180925_at	1.60491
192559_s_at	1.60485
193011_at	1.60446
188793_at	1.60306
193145_at	1.60164
175449_s_at	1.60149
185780_at	1.60109
194159_s_at	1.60065
173840_s_at	1.60027
193433_at	1.59962
189080_at	1.59942
190786_s_at	1.59685
172628_x_at	1.59662
180474_at	1.59583
185117_at	1.59461
186220_at	1.59346
184370_at	1.59164
175291_at	1.58927
190616_at	1.58921
183122_at	1.58886
177549_s_at	1.58811
182808_s_at	1.58742
173725_s_at	1.58632
177834_s_at	1.58537
190270_at	1.58535
188998_s_at	1.58394
174489_at	1.58369
191939_at	1.58297
189595_s_at	1.58275
179587_at	1.58209
179649_s_at	1.58171
173865_at	1.58131
189405_at	1.58113
193903_at	1.58082
174881_s_at	1.58051
181258_at	1.57996
174430_at	1.57988
188504_at	1.57724
188474_s_at	1.57639
172744_at	1.57404
192745_at	1.57248
193246_s_at	1.57175
178425_at	1.57054
181191_at	1.57024
189471_at	1.56986
187925_at	1.56948
177162_at	1.56845
189641_at	1.56752
187245_s_at	1.56615
175691_s_at	1.56553
171810_x_at	1.56538
173689_s_at	1.56527
175705_s_at	1.56477
175398_s_at	1.56442
173206_s_at	1.56197
186995_at	1.56189
193873_at	1.56153
179915_at	1.56114
191776_at	1.56083
186247_at	1.56006
175512_s_at	1.55915
175077_s_at	1.5579
192481_at	1.55756
181480_at	1.55469
181307_at	1.55384
173406_at	1.55268
174077_at	1.55246
173402_s_at	1.55194
190156_s_at	1.55138
177695_at	1.54994
193162_s_at	1.54882
193668_s_at	1.5487
193035_at	1.54832
182950_at	1.54807
182693_s_at	1.54759
190651_at	1.54711
193630_at	1.54634
182910_at	1.54613
183555_at	1.54383
174630_at	1.54355
176564_at	1.54319
180557_at	1.54227
183639_at	1.54102
176525_s_at	1.54016
178273_at	1.53934
193941_at	1.53928
172220_x_at	1.53852
183744_at	1.53797
181169_at	1.5374
178757_at	1.53639
176025_at	1.53494
177724_at	1.53428
176104_at	1.53382
174191_at	1.53371
180128_at	1.53341
174221_at	1.5331
190852_at	1.53301
175382_at	1.53275
179913_at	1.53136
178128_at	1.53133
182218_s_at	1.53067
178117_at	1.53062
177842_at	1.53023
192902_at	1.52861
182954_s_at	1.52826
188756_s_at	1.52688
190286_at	1.52644
187745_at	1.52627
186660_s_at	1.52603
189629_at	1.52506
189318_at	1.52447
188538_at	1.5242
180177_at	1.52359
185802_at	1.5218
178491_at	1.52059
180079_at	1.52051
173118_s_at	1.52036
182713_s_at	1.51945
173066_at	1.51878
179968_at	1.51856
186490_at	1.51825
173107_at	1.51771
189522_at	1.51746
191616_at	1.51719
191568_at	1.51703
192838_s_at	1.51673
189268_s_at	1.51532
193749_at	1.51516
185400_at	1.51497
192837_s_at	1.51413
190276_at	1.51313
179166_s_at	1.51142
183838_s_at	1.51102
173727_s_at	1.51027
173771_s_at	1.51023
179296_at	1.51011
191611_at	1.50975
193131_at	1.50962
177629_at	1.50954
188345_s_at	1.50937
176135_s_at	1.5091
175715_s_at	1.50857
175678_at	1.50704
184158_at	1.50561
180662_at	1.50391
191445_at	1.50295
175823_s_at	1.50199
184308_at	1.50156
190148_s_at	-1.50081
176819_s_at	-1.50249
191532_at	-1.50349
183458_at	-1.50577
180200_at	-1.50609
190303_s_at	-1.50636
184912_s_at	-1.50686
190981_at	-1.50719
177861_at	-1.50731
191613_s_at	-1.50756
189438_s_at	-1.50803
192747_at	-1.50915
173516_at	-1.50932
173417_at	-1.51074
174294_at	-1.51109
180286_at	-1.51121
173287_s_at	-1.51253
183815_at	-1.51272
180988_at	-1.51289
188849_at	-1.5132
177270_at	-1.51336
178775_at	-1.51373
174187_s_at	-1.51547
183301_s_at	-1.51572
188637_at	-1.5165
174611_s_at	-1.51665
178345_at	-1.51681
174421_at	-1.5171
183334_at	-1.51855
177532_at	-1.51939
181552_at	-1.52058
187656_s_at	-1.52324
176008_at	-1.52334
181876_at	-1.52398
187614_at	-1.52425
178405_at	-1.52495
175370_at	-1.52506
193159_s_at	-1.52537
187665_at	-1.5254
193695_at	-1.52644
172626_at	-1.52679
183473_at	-1.5273
192385_at	-1.5273
176675_at	-1.52809
172061_x_at	-1.52826
186791_at	-1.5284
179539_at	-1.52841
172820_x_at	-1.52869
181330_at	-1.5292
172395_at	-1.53007
175445_at	-1.53051
188406_s_at	-1.53064
180548_s_at	-1.53143
174283_s_at	-1.53152
193014_s_at	-1.53273
191963_at	-1.53276
177608_at	-1.53347
180317_at	-1.53553
178110_at	-1.53598
186385_at	-1.53618
179360_s_at	-1.53834
173919_s_at	-1.53922
191303_at	-1.54033
192547_s_at	-1.54056
178332_s_at	-1.54115
194142_x_at	-1.5415
180569_at	-1.54165
177631_at	-1.54237
186676_s_at	-1.54362
182253_at	-1.54399
193545_s_at	-1.54596
174641_at	-1.546
190241_at	-1.54737
188035_at	-1.54838
182923_at	-1.54971
180483_at	-1.55035
175663_at	-1.55054
174661_s_at	-1.55167
192552_at	-1.55276
186748_at	-1.55598
184451_at	-1.55642
178331_at	-1.55677
175120_at	-1.55726
177977_s_at	-1.55886
175528_at	-1.55934
175285_at	-1.55951
187803_s_at	-1.56072
190361_s_at	-1.56109
185649_at	-1.56383
185182_s_at	-1.56398
174660_at	-1.56499
185854_s_at	-1.56518
173403_s_at	-1.56535
193712_s_at	-1.56634
174314_at	-1.56705
192915_at	-1.5691
191071_at	-1.56916
178938_at	-1.56998
187906_at	-1.57233
189597_s_at	-1.57351
192288_at	-1.57582
190479_s_at	-1.57609
189301_at	-1.57631
190432_at	-1.57656
181885_at	-1.57754
173042_s_at	-1.57856
190019_at	-1.57898
185672_at	-1.58081
190977_s_at	-1.58085
183601_at	-1.58175
180802_s_at	-1.58281
189820_at	-1.58475
181694_at	-1.58494
176064_s_at	-1.58583
186202_s_at	-1.58848
182081_s_at	-1.58901
193247_at	-1.59054
175576_s_at	-1.59064
180616_at	-1.59071
190413_at	-1.59141
177589_at	-1.59156
175001_at	-1.59474
191638_s_at	-1.59749
174251_s_at	-1.59754
172698_x_at	-1.59912
194129_s_at	-1.60082
190296_at	-1.60162
186360_at	-1.60255
187255_at	-1.60262
180934_at	-1.60322
191712_s_at	-1.60796
193032_s_at	-1.60876
183971_at	-1.61045
175060_at	-1.61416
180425_s_at	-1.61436
175095_at	-1.61486
183827_at	-1.61706
186882_at	-1.61833
187570_at	-1.6207
176093_at	-1.62089
179418_at	-1.62386
185531_at	-1.62755
188312_at	-1.62781
172888_x_at	-1.62821
173301_s_at	-1.62909
184560_s_at	-1.63046
174388_at	-1.63209
183911_at	-1.63268
193466_s_at	-1.63319
186498_s_at	-1.63328
182110_at	-1.63472
189968_s_at	-1.63605
172580_at	-1.63809
184125_at	-1.63835
191180_at	-1.64154
183438_s_at	-1.64395
178616_at	-1.64401
187061_at	-1.64635
181065_at	-1.64687
192458_at	-1.64816
186865_at	-1.64876
191677_at	-1.65142
178939_at	-1.65223
187428_at	-1.65372
185051_at	-1.65757
180844_at	-1.66143
172292_x_at	-1.66145
192575_at	-1.6618
180799_at	-1.66184
193365_at	-1.662
192061_at	-1.66242
172821_x_at	-1.66245
187718_at	-1.66273
190184_at	-1.6656
190691_at	-1.66588
173124_s_at	-1.66806
189587_s_at	-1.66833
189737_at	-1.66845
179194_at	-1.66924
177089_at	-1.66969
174646_at	-1.66984
180045_at	-1.67175
171912_x_at	-1.6762
176539_at	-1.67694
174645_at	-1.6773
192504_at	-1.67792
193991_at	-1.67843
186362_s_at	-1.68029
179226_at	-1.68449
178393_at	-1.68855
173639_at	-1.68934
192272_at	-1.69225
177245_at	-1.69243
188008_s_at	-1.69821
188004_at	-1.70184
190048_s_at	-1.70456
185390_at	-1.7049
187284_at	-1.70494
174265_at	-1.70528
172895_x_at	-1.70565
189272_at	-1.70634
174460_at	-1.70797
185972_at	-1.70803
189987_s_at	-1.70823
182683_at	-1.70825
181394_at	-1.70932
183653_at	-1.71176
173494_s_at	-1.71406
181193_at	-1.71461
180447_at	-1.71678
178798_s_at	-1.71737
189583_at	-1.7209
189869_at	-1.72097
177085_at	-1.7273
179743_at	-1.72774
185949_at	-1.72982
189693_at	-1.73049
181182_at	-1.73123
173805_at	-1.73124
184746_at	-1.73174
185861_at	-1.73252
193314_at	-1.73265
183120_at	-1.73326
185693_at	-1.73683
183539_s_at	-1.73685
190563_at	-1.7377
181298_at	-1.73869
181428_at	-1.74263
173584_s_at	-1.7447
179746_at	-1.74802
189341_s_at	-1.74888
178521_s_at	-1.74922
178435_at	-1.75067
188115_s_at	-1.75179
191849_at	-1.75326
191756_s_at	-1.75423
194006_at	-1.75868
179308_s_at	-1.76389
189600_at	-1.76813
179056_s_at	-1.76879
178068_s_at	-1.76919
178936_at	-1.76947
173132_s_at	-1.77055
192140_at	-1.7718
187765_at	-1.77208
174643_at	-1.7749
188085_s_at	-1.77497
181683_at	-1.77499
176260_at	-1.77514
183689_at	-1.77523
185074_at	-1.7753
185985_s_at	-1.77733
180439_at	-1.77893
174403_at	-1.78196
172236_x_at	-1.78304
187666_at	-1.78337
184238_at	-1.78443
180704_at	-1.78793
182481_at	-1.79304
178520_at	-1.79424
188672_at	-1.7958
194238_x_at	-1.79758
184834_s_at	-1.79887
190931_s_at	-1.79915
172045_x_at	-1.8
192153_at	-1.80105
175254_at	-1.80342
188511_s_at	-1.80435
179069_at	-1.80822
178689_at	-1.80937
172198_x_at	-1.81082
181831_s_at	-1.81421
191679_s_at	-1.81977
173774_s_at	-1.82057
185547_at	-1.82185
184191_at	-1.8253
192612_at	-1.82783
174340_at	-1.83213
179739_at	-1.83268
184897_at	-1.83404
184662_at	-1.83471
185356_at	-1.83635
181766_at	-1.83786
179786_at	-1.83812
185826_at	-1.83832
173482_s_at	-1.83843
173207_at	-1.84241
184828_s_at	-1.8439
174623_at	-1.84537
180398_s_at	-1.84626
178552_at	-1.84845
181912_at	-1.84852
192968_s_at	-1.84927
178789_at	-1.85234
183230_at	-1.85497
183363_at	-1.85886
182675_at	-1.8607
175255_s_at	-1.86188
172826_x_at	-1.86803
179689_at	-1.8688
182835_at	-1.86953
181719_at	-1.87023
192474_s_at	-1.87168
188369_at	-1.87457
189926_at	-1.87553
186061_at	-1.87741
178744_at	-1.87888
177612_s_at	-1.88046
186261_at	-1.88069
191057_s_at	-1.88356
172809_x_at	-1.88752
185238_at	-1.88997
173769_s_at	-1.8919
183222_at	-1.89319
189929_at	-1.8932
181495_at	-1.89441
175079_s_at	-1.89471
179940_at	-1.89923
171745_x_at	-1.90498
177832_at	-1.91238
181317_at	-1.91483
188390_at	-1.91594
187306_at	-1.91605
181151_at	-1.91648
185929_at	-1.91842
174325_at	-1.91883
174778_s_at	-1.91999
172729_x_at	-1.9213
182172_at	-1.92209
187681_at	-1.92685
173175_s_at	-1.92865
183963_at	-1.93042
189772_at	-1.93054
174880_at	-1.93237
190104_at	-1.93676
179413_at	-1.93718
175674_s_at	-1.939
181594_at	-1.94412
179239_at	-1.94462
188368_at	-1.94715
178929_at	-1.96002
177431_at	-1.96341
175489_at	-1.96437
171921_x_at	-1.96557
185566_at	-1.96912
183978_at	-1.96976
174448_s_at	-1.9736
189457_at	-1.97461
192195_at	-1.97496
182745_at	-1.97921
187353_s_at	-1.98313
181274_at	-1.98468
189391_s_at	-1.99891
185862_at	-1.99904
172425_x_at	-2.00172
192815_s_at	-2.00175
189752_s_at	-2.00213
180433_at	-2.00679
188732_at	-2.00725
192596_s_at	-2.00922
176120_s_at	-2.01428
186111_at	-2.01448
184438_at	-2.01746
182812_at	-2.01767
182510_at	-2.02397
187505_at	-2.03028
188043_at	-2.03297
191850_s_at	-2.03441
189443_at	-2.03687
188960_s_at	-2.04066
175256_at	-2.05031
188635_at	-2.05075
177401_at	-2.05204
184236_at	-2.05317
174044_at	-2.05612
177696_at	-2.05835
178577_at	-2.06057
186262_s_at	-2.06117
190020_at	-2.06876
178476_at	-2.07022
186758_at	-2.0703
187228_at	-2.0756
188666_at	-2.07801
178449_at	-2.07853
179868_at	-2.07989
183542_at	-2.08272
186966_at	-2.09511
181399_at	-2.09564
191522_s_at	-2.1041
174878_at	-2.10425
177352_at	-2.10567
182836_at	-2.10739
180041_at	-2.10969
192029_at	-2.11061
175684_at	-2.116
187424_s_at	-2.11823
172706_x_at	-2.11837
188608_at	-2.1188
175798_at	-2.12096
184734_at	-2.1215
189952_at	-2.12356
177666_at	-2.12428
181111_at	-2.12722
181963_at	-2.12959
180540_at	-2.13099
185537_at	-2.13271
183603_at	-2.13402
192199_at	-2.1342
172675_x_at	-2.13471
182086_s_at	-2.13691
191612_at	-2.13897
175193_at	-2.13908
191504_at	-2.15369
178566_at	-2.15475
174326_s_at	-2.15674
182743_at	-2.16197
177581_at	-2.1636
193735_at	-2.16613
181681_at	-2.1698
193893_at	-2.17658
180026_at	-2.18405
177505_at	-2.18416
185334_s_at	-2.18494
178038_at	-2.1925
178508_at	-2.19535
189984_s_at	-2.19672
188102_s_at	-2.19681
188475_at	-2.20702
191698_at	-2.21625
185984_at	-2.21828
186801_s_at	-2.21885
190091_at	-2.21959
183496_at	-2.22239
184102_s_at	-2.22329
179787_at	-2.22486
176256_s_at	-2.22826
193147_at	-2.23071
182085_at	-2.23117
172503_x_at	-2.23203
189221_at	-2.23535
193311_at	-2.2354
172191_x_at	-2.24391
178886_at	-2.24943
192607_at	-2.2536
186814_at	-2.25672
172902_x_at	-2.26278
181655_at	-2.26522
188370_s_at	-2.27373
185536_at	-2.27584
189799_at	-2.27907
189521_s_at	-2.28194
187413_at	-2.28636
188404_at	-2.28954
183159_at	-2.29279
179036_at	-2.29561
189825_at	-2.29925
174410_at	-2.30057
177586_at	-2.30516
186171_at	-2.30651
178111_at	-2.3088
176074_s_at	-2.31168
173030_at	-2.31201
180882_s_at	-2.31647
192674_s_at	-2.31684
178663_at	-2.31725
179176_at	-2.31733
184857_at	-2.3242
174481_at	-2.32608
189803_at	-2.33768
183480_at	-2.33794
188090_at	-2.3408
181440_at	-2.34407
192967_at	-2.34493
178372_at	-2.34767
188477_at	-2.3491
193258_at	-2.35266
180480_at	-2.35667
183859_at	-2.36642
187460_at	-2.3678
186604_s_at	-2.36852
178781_at	-2.36931
188969_at	-2.37974
175093_at	-2.37983
176293_at	-2.38677
186998_at	-2.38687
183258_at	-2.3928
189099_at	-2.39463
185412_at	-2.39561
178337_at	-2.39561
181689_at	-2.3959
192365_s_at	-2.39953
180524_at	-2.40126
178330_at	-2.40256
176857_s_at	-2.40453
172593_x_at	-2.40825
187254_at	-2.42216
192026_at	-2.42838
179254_at	-2.43115
174218_at	-2.43127
175642_s_at	-2.45496
174613_at	-2.45857
187503_at	-2.46227
184091_at	-2.47396
180948_at	-2.47698
184151_at	-2.47754
190901_s_at	-2.48072
190306_s_at	-2.48256
182573_at	-2.48398
187329_at	-2.48418
189452_at	-2.49149
185815_at	-2.4922
184255_at	-2.49235
183136_at	-2.49989
193677_at	-2.50248
183191_at	-2.51579
190360_s_at	-2.52464
184683_at	-2.53302
183330_s_at	-2.53641
183847_at	-2.54421
179776_at	-2.54623
189387_at	-2.54783
174650_at	-2.55344
192970_at	-2.55419
183717_at	-2.55536
180741_at	-2.5571
185933_at	-2.55997
188037_at	-2.56093
192878_at	-2.57993
179333_at	-2.58033
174657_s_at	-2.58311
192682_at	-2.59569
171807_x_at	-2.60821
174256_at	-2.61079
191217_s_at	-2.61753
180462_at	-2.62483
183941_s_at	-2.6303
193686_at	-2.63092
192106_at	-2.64235
172196_x_at	-2.64517
187176_s_at	-2.65232
189549_at	-2.68157
182019_at	-2.71675
179437_s_at	-2.7192
178517_at	-2.72709
191688_at	-2.74346
174378_at	-2.74433
178861_at	-2.74829
188365_at	-2.75703
188659_at	-2.76326
181441_s_at	-2.76764
171796_x_at	-2.7699
178189_at	-2.78645
189344_s_at	-2.78925
175245_at	-2.79706
177715_s_at	-2.79883
185970_at	-2.81944
183176_at	-2.84361
186680_s_at	-2.84447
191646_at	-2.86907
192646_at	-2.9077
190193_s_at	-2.91268
177870_at	-2.92327
178979_at	-2.92784
185601_s_at	-2.95464
192610_at	-2.96067
183144_at	-2.96123
181659_at	-2.96736
183975_s_at	-2.97841
172545_x_at	-2.98298
177247_at	-2.98921
192448_at	-2.98941
179335_at	-2.99176
185468_at	-2.99181
174508_s_at	-3.04319
173869_at	-3.04679
185172_s_at	-3.06494
188473_s_at	-3.07865
176330_at	-3.08229
186138_s_at	-3.09184
179131_at	-3.10229
175294_s_at	-3.10244
177106_at	-3.12667
184183_s_at	-3.13618
176672_at	-3.14363
183147_at	-3.14381
194252_x_at	-3.15287
184629_at	-3.16799
190134_s_at	-3.18614
172989_s_at	-3.19162
188758_at	-3.20087
190340_s_at	-3.21931
171945_x_at	-3.22464
176311_at	-3.22525
188331_s_at	-3.27476
181793_at	-3.28176
178244_at	-3.3008
173518_s_at	-3.30172
173014_at	-3.3046
184194_s_at	-3.33924
183907_at	-3.34459
173661_s_at	-3.34768
177024_at	-3.34882
183778_s_at	-3.36279
188589_at	-3.36539
182104_at	-3.37874
183755_s_at	-3.39582
189455_at	-3.40487
183103_at	-3.42602
190375_at	-3.45035
189847_at	-3.47593
181275_at	-3.4785
178788_s_at	-3.47985
193095_at	-3.48703
178168_at	-3.49673
182639_at	-3.52712
185424_s_at	-3.54704
189458_s_at	-3.55534
188326_at	-3.58479
180895_at	-3.58531
190213_s_at	-3.59137
187630_at	-3.5955
182966_at	-3.60077
188537_s_at	-3.60079
185764_s_at	-3.63686
172325_x_at	-3.64291
183724_at	-3.66118
183454_at	-3.67781
179904_at	-3.69623
172741_x_at	-3.69724
182561_at	-3.70097
180613_at	-3.71855
175204_at	-3.73997
180418_at	-3.76818
187162_s_at	-3.77808
182346_at	-3.78476
177255_at	-3.80211
177801_at	-3.83155
190601_at	-3.83575
182927_at	-3.84083
188188_s_at	-3.84109
188307_at	-3.84778
184684_at	-3.8494
174075_at	-3.86242
190907_at	-3.86388
172353_x_at	-3.87614
184138_at	-3.88098
181055_at	-3.89797
180614_at	-3.90858
173004_s_at	-3.93201
181722_s_at	-3.94393
188461_s_at	-3.97394
189814_s_at	-4.00271
185646_at	-4.00439
173947_at	-4.02854
173664_at	-4.03671
185287_at	-4.06166
178715_at	-4.06736
189899_at	-4.09354
180841_at	-4.12105
180505_at	-4.13128
182009_s_at	-4.1438
184106_at	-4.14652
181415_at	-4.18296
173567_s_at	-4.18348
187901_s_at	-4.19789
172803_x_at	-4.19857
173117_at	-4.22031
183379_at	-4.23257
189343_at	-4.24577
179830_at	-4.30517
175911_at	-4.3113
172799_x_at	-4.31705
182776_at	-4.36075
188240_at	-4.36739
193327_at	-4.3971
181956_at	-4.42122
173261_s_at	-4.4329
190615_s_at	-4.4609
189891_at	-4.49425
184220_at	-4.51592
190386_at	-4.53264
189797_s_at	-4.54018
186927_s_at	-4.55579
180624_s_at	-4.56235
180498_at	-4.69081
190766_s_at	-4.8341
183582_at	-4.83581
185916_at	-4.92532
178343_s_at	-4.92632
183818_s_at	-4.93292
179600_at	-4.95049
181326_at	-4.97051
187885_at	-5.01161
184205_at	-5.10918
180481_s_at	-5.11805
188311_s_at	-5.13467
192447_at	-5.1436
184199_s_at	-5.2339
178728_at	-5.27455
174995_s_at	-5.2793
192252_at	-5.35167
181707_at	-5.37889
180979_at	-5.40527
188116_at	-5.46836
176327_s_at	-5.47469
180664_s_at	-5.54108
187509_at	-5.58627
192089_s_at	-5.58675
182629_at	-5.58952
182490_at	-5.74266
188747_at	-5.74907
177113_at	-5.75482
174178_at	-5.78644
190877_at	-5.79792
193477_s_at	-5.93227
185795_at	-5.94622
181410_s_at	-5.99175
184682_s_at	-6.14843
179401_at	-6.45539
184693_s_at	-6.47107
177942_at	-6.58182
171795_x_at	-6.59157
182111_at	-6.64283
172346_x_at	-6.65453
184268_s_at	-6.67819
173576_at	-6.75128
172547_x_at	-6.85762
179249_at	-6.86999
184254_at	-6.93899
193409_at	-7.37388
185593_at	-7.62657
188270_at	-7.67893
174960_at	-7.76431
187278_at	-7.82153
181113_at	-7.90257
173235_at	-7.93961
188705_s_at	-7.94446
191001_s_at	-8.21679
174071_at	-8.62826
175393_at	-8.69405
191036_at	-8.80153
183577_at	-8.90339
183237_s_at	-10.9026
175008_at	-11.6119
172497_x_at	-12.5253
173083_s_at	-13.5861
